# Supplementary material for: Immunization Gender Inequity in Pakistan: An Analysis of 6.2 Million Children Born from 2019 to 2022 and Enrolled in the Sindh Electronic Immunization Registry
Source: Vaccines (Basel). 2023 Mar 17;11(3):685. doi: 10.3390/vaccines11030685 (PMC10059986; doi:10.3390/vaccines11030685)
Supplement: Supplementary file 1 [file vaccines-11-00685-s001.zip]

Archive with 1 entries (1 files):
- vaccines-2254688-supplementary.pdf
